# Supplementary material for: Investigations of the Density and Solubility of Ammonium Perrhenate and Potassium Perrhenate Aqueous Solutions
Source: Materials (Basel). 2023 Aug 5;16(15):5481. doi: 10.3390/ma16155481 (PMC10420235; doi:10.3390/ma16155481)
Supplement: Supplementary file 1 [file materials-16-05481-s001.zip]

Archive with 1 entries (1 files):
- materials-2518588-supplementary.pdf
